# Supplementary material for: Systematic review: The relationship between gabapentinoids, etizolam, and drug related deaths in Scotland
Source: PLoS One. 2024 Oct 9;19(10):e0310655. doi: 10.1371/journal.pone.0310655 (PMC11463789; doi:10.1371/journal.pone.0310655)
Supplement: S2 Table — (XLSX) [file pone.0310655.s002.xlsx]

## Sheet: Sheet3
	Citation	Decision
1	Abdulrahim D, Bowden-Jones O. Textbook of Clinical Management of Club Drugs and Novel Psychoactive Substances: NEPTUNE Clinical Guidance: Cambridge University Press; 2022 2022.	Excluded from analysis | Reason for exclusion: wrong publication type
2	Acreman D, Gagol M, Hutchings A, Westwell A, Lyons M, Smith J, et al. Oral Communications. Annali di Stomatologia. 2013;2:0-.	Excluded from analysis | Reason for exclusion: wrong publication type
3	Al Bahri AA, Hamnett HJ. Etizolam and its major metabolites: a short review. Journal of Analytical Toxicology. 2023;47(3):216-26.	Excluded from analysis | Reason for exclusion: background article
4	Al-Banaa IMJ. Epidemiological, pharmacological and toxicological investigation of new psychoactive substances: Newcastle University; 2020.	Excluded from analysis | Reason for exclusion: wrong publication type
5	Alenezi A, Yahyouche A, Paudyal V. Current status of opioid epidemic in the United Kingdom and strategies for treatment optimisation in chronic pain. International journal of clinical pharmacy. 2021;43:318-22.	Excluded from analysis | Reason for exclusion: wrong publication type
6	Alonso EM, Pharm B. UTAH MEDICAID DUR REPORT JANUARY 2020.	Excluded from analysis | Reason for exclusion: wrong publication type
7	Anderson M. Recovery, relationships, and identity: a mixed methods process evaluation of the formation of a therapeutic community: University of Glasgow; 2022.	Excluded from analysis | Reason for exclusion: wrong publication type
8	Arab AZ, Conti AA, Davey F, Khan F, Baldacchino AM. Relationship between cardiovascular disease pathology and fatal opioid and other sedative overdose: A post-mortem investigation and pilot study. Frontiers in Pharmacology. 2021;12:725034.	Included for analysis
9	Augarde E, Gunnell D, Mars B, Hickman M. An ecological study of temporal trends in ‘deaths of despair’in England and Wales. Social psychiatry and psychiatric epidemiology. 2022;57(6):1135-44.	Excluded from analysis | Reason for exclusion: wrong population
10	Babulovska A, Chaparoska D, Pereska Z, Simonovska N, Jurukov I, Naumoski K, Kostadinoski K. High-sensitivity troponin I in patients with rhabdomyolysis acutely intoxicated with psychotropic and chemical substances. Clinical toxicology. 2022.	Excluded from analysis | Reason for exclusion: wrong population
11	Baird CR, Fox P, Colvin LA. Gabapentinoid abuse in order to potentiate the effect of methadone: a survey among substance misusers. European addiction research. 2014;20(3):115-8.	Included for analysis
12	Barnsdale L, Gordon R, Graham L, Walker D, Elliott V, Graham B. The national drug-related deaths database (Scotland) report: analysis of deaths occurring in 2014. Edinburgh: NHS National Services Scotland. 2015.	Excluded from analysis | Reason for exclusion: wrong publication type
13	Barnsdale L, Gordon R, McAuley A. Publication Report. 2015.	Excluded from analysis | Reason for exclusion: wrong publication type
14	Batisse A, Eiden C, Peyriere H, Djezzar S. Use of new psychoactive substances to mimic prescription drugs: The trend in France. Neurotoxicology. 2020;79:20-4.	Excluded from analysis | Reason for exclusion: wrong population
15	Bech AB. Mortality during opioid agonist treatment in Norway: A comprehensive study of the years 2014 and 2015. 2022.	Excluded from analysis | Reason for exclusion: wrong population
16	Bergstrand MP, Helander A, Beck O. Development and application of a multi-component LC–MS/MS method for determination of designer benzodiazepines in urine. Journal of Chromatography B. 2016;1035:104-10.	Excluded from analysis | Reason for exclusion: wrong population
17	Bibi S, Bremner DH, Macdougall-Heasman M, Reid R, Simpson K, Tough A, et al. A preliminary investigation to group disparate batches of licit and illicit diazepam tablets using differential scanning calorimetry. Analytical methods. 2015;7(20):8597-604.	Included for analysis
18	Blakey K, Thompson A, Matheson A, Griffiths A. What's in fake ‘Xanax’?: a dosage survey of designer benzodiazepines in counterfeit pharmaceutical tablets. Drug testing and analysis. 2022;14(3):525-30.	Excluded from analysis | Reason for exclusion: wrong population
19	Bloeck FRW. An investigation into the suitability of time-of-flight mass spectrometry in forensic toxicology: University of Glasgow; 2016.	Excluded from analysis | Reason for exclusion: wrong publication type
20	Bonnet U, Scherbaum N. How addictive are gabapentin and pregabalin? A systematic review. European neuropsychopharmacology. 2017;27(12):1185-215.	Excluded from analysis | Reason for exclusion: wrong publication type
21	Breen P, Manders B. Deaths related to drug poisoning in England and Wales: 2020 registrations. Off Natl Stat. 2021.	Excluded from analysis | Reason for exclusion: wrong population
22	Bright J, Martin A, Richards M, Morie M. The Benzo Research Project. 2022.	Excluded from analysis | Reason for exclusion: wrong publication type
23	Brunetti P, Giorgetti R, Tagliabracci A, Huestis MA, Busardò FP. Designer benzodiazepines: a review of toxicology and public health risks. Pharmaceuticals. 2021;14(6):560.	Excluded from analysis | Reason for exclusion: background article
24	Burgess NS. An evaluation of the Psychoactive Substances Act 2016: University of Glasgow; 2021.	Excluded from analysis | Reason for exclusion: wrong publication type
25	Burgessb JvAN, van den Brinka W. Legal approaches to new psychoactive substances: first empirical findings. Eur Addict Res. 2023;29:363-72.	Excluded from analysis | Reason for exclusion: wrong population
26	Busardò FP, Di Trana A, Montanari E, Mauloni S, Tagliabracci A, Giorgetti R. Is etizolam a safe medication? Effects on psychomotor perfomance at therapeutic dosages of a newly abused psychoactive substance. Forensic science international. 2019;301:137-41.	Excluded from analysis | Reason for exclusion: wrong population
27	Carfora A, Borriello R, Cassandro P, Petrella R, Campobasso CP. Alcohol and drug use in drug-related deaths in Campania (Italy): a snapshot study over the years 2008-2018. Journal of Integrated OMICS. 2020;10(2):10-4.	Excluded from analysis | Reason for exclusion: wrong population
28	Casal RJM. Use and misuse of medicines with psychoactive effects in Portugal 2022.	Excluded from analysis | Reason for exclusion: wrong publication type
29	Chiappini S, Schifano F. A decade of gabapentinoid misuse: an analysis of the European Medicines Agency’s ‘Suspected Adverse Drug Reactions’ database. CNS drugs. 2016;30:647-54.	Excluded from analysis | Reason for exclusion: wrong population
30	Chiappini S, Vickers-Smith R, Guirguis A, Corkery JM, Martinotti G, Harris DR, Schifano F. Pharmacovigilance signals of the opioid epidemic over 10 years: data mining methods in the analysis of pharmacovigilance datasets collecting adverse drug reactions (ADRs) reported to EudraVigilance (EV) and the FDA Adverse Event Reporting System (FAERS). Pharmaceuticals. 2022;15(6):675.	Excluded from analysis | Reason for exclusion: wrong population
31	Chindemi C, Cirielli V, Cima L, Danzi O, Raniero D, Tagliaro F, et al. Autophagy pathways in drug abusers after forensic autopsy: LC3B, ph-mTOR and p70S6K analysis. Medicine, Science and the Law. 2019;59(1):49-56.	Excluded from analysis | Reason for exclusion: wrong study design
32	Coleman JJ. The Regulatory History of Benzodiazepines in the Age of the Dark Web and Other Threats. The Benzodiazepines Crisis. 2020.	Excluded from analysis | Reason for exclusion: wrong publication type
33	Congdon P. Assessing persistence in spatial clustering of disease, with an application to drug related deaths in scottish neighbourhoods. Epidemiology Biostatistics and Public Health. 2020.	Excluded from analysis | Reason for exclusion: wrong drug, wrong population
34	Corazza O, Roman-Urrestarazu A. Handbook of novel psychoactive substances: What clinicians should know about NPS: Routledge; 2018 2018.	Excluded from analysis | Reason for exclusion: wrong publication type
35	Corkery J, Orsolini L, Papanti D, Schifano F. Novel psychoactive substances (NPS) and recent scenarios: Epidemiological, anthropological and clinical pharmacological issues. Light in Forensic Science: Issues and Applications. 2018;17:207.	Excluded from analysis | Reason for exclusion: wrong publication type
36	Corkery JM, Guirguis A, Chiappini S, Martinotti G, Schifano F. Alprazolam-related deaths in Scotland, 2004–2020. Journal of psychopharmacology. 2022;36(9):1020-35.	Included for analysis
37	Corkery JM, Hung W-C, Claridge H, Goodair C, Copeland CS, Schifano F. Recreational ketamine-related deaths notified to the National Programme on Substance Abuse Deaths, England, 1997–2019. Journal of psychopharmacology. 2021;35(11):1324-48.	Excluded from analysis | Reason for exclusion: wrong drug, wrong population
38	Corkery JM, Martinotti G, Schifano F. Contribution of Drugs to Drowning in Scotland from 1996 to 2020. Current neuropharmacology. 2023;21(11):2217-26.	Included for analysis
39	Corkery JM, Schifano F, Martinotti G. How deaths can help clinicians and policy‐makers understand the risks of novel psychoactive substances. British Journal of Clinical Pharmacology. 2020;86(3):482-98.	Included for analysis
40	Corkery JM, Streete P, Claridge H, Goodair C, Papanti D, Orsolini L, et al. Characteristics of deaths associated with kratom use. Journal of psychopharmacology. 2019;33(9):1102-23.	Excluded from analysis | Reason for exclusion: wrong drug
41	Crawford W. Gabapentinoids: The Next Opioid Epidemic2022 2022.	Excluded from analysis | Reason for exclusion: wrong publication type
42	Curtis M, Wilkinson AL, Dietze P, Stewart AC, Kinner SA, Winter RJ, et al. Is use of opioid agonist treatment associated with broader primary healthcare use among men with recent injecting drug use histories following release from prison? A prospective cohort study. Harm Reduction Journal. 2023;20(1):1-20.	Excluded from analysis | Reason for exclusion: wrong population
43	Daly C, Griffin E, Ashcroft DM, Webb RT, Perry IJ, Arensman E. Intentional drug overdose involving pregabalin and gabapentin: findings from the National Self-Harm Registry Ireland, 2007–2015. Clinical drug investigation. 2018;38:373-80.	Excluded from analysis | Reason for exclusion: wrong population
44	Daneshvar H, Carver H, Matheson C, Parkes T, Schofield J, Strachan G. Digital Inclusion to Prevent Drug Related Deaths. 2022.	Excluded from analysis | Reason for exclusion: wrong publication type
45	Davey F, Hyslop M, Baldacchino A. DRUG DEATHS IN FIFE SCOTLAND.	Excluded from analysis | Reason for exclusion: wrong publication type
46	Davies E, Phillips C, Rance J, Sewell B. Examining patterns in opioid prescribing for non-cancer-related pain in Wales: preliminary data from a retrospective cross-sectional study using large datasets. British Journal of Pain. 2019;13(3):145-58.	Excluded from analysis | Reason for exclusion: wrong population
47	Deen AA, Claridge H, Treble RD, Hamnett HJ, Copeland CS. Deaths from novel psychoactive substances in England, Wales and Northern Ireland: Evaluating the impact of the UK psychoactive substances act 2016. Journal of Psychopharmacology. 2021;35(11):1315-23.	Excluded from analysis | Reason for exclusion: wrong population
48	Devany C. The changing pattern of homeless drug use in Edinburgh and Sheffield. Heriot-Watt University. 2019.	Excluded from analysis | Reason for exclusion: wrong publication type
49	Dillon L. Launch of UBU Your Place Your Space. Drugnet Ireland. 2020:11-2.	Excluded from analysis | Reason for exclusion: wrong publication type
50	Domzaridou E, Carr MJ, Webb RT, Millar T, Ashcroft DM. Non-fatal overdose risk during and after opioid agonist treatment: A primary care cohort study with linked hospitalisation and mortality records. The Lancet Regional Health–Europe. 2022;22.	Excluded from analysis | Reason for exclusion: wrong population
51	Dowd JB, Angus C, Zajacova A, Tilstra AM. Midlife “Deaths of Despair” Trends in the US, Canada, and UK, 2001-2019: Is the US an Anomaly? medRxiv. 2022:2022.10. 10.22280916.	Excluded from analysis | Reason for exclusion: wrong publication type
52	Dowd JB, Angus C, Zajacova A, Tilstra AM. Comparing trends in mid-life ‘deaths of despair’in the USA, Canada and UK, 2001–2019: is the USA an anomaly? BMJ open. 2023;13(8):e069905.	Excluded from analysis | Reason for exclusion: wrong publication type
53	Duke K, Gleeson H, MacGregor S, Thom B. The risk matrix: Drug‐related deaths in prisons in England and Wales, 2015–2020. Journal of community psychology. 2023.	Excluded from analysis | Reason for exclusion: wrong population
54	Duke K, Trebilcock J. ‘Keeping a lid on it’: Exploring ‘problematisations’ of prescribed medication in prisons in the UK. International Journal of Drug Policy. 2022;100:103515.	Excluded from analysis | Reason for exclusion: wrong population
55	Eastwood B. The Long-term Impact of Treatment for Individuals Presenting to Specialist Services in England with Opioid Addiction Problems: King's College London; 2019.	Excluded from analysis | Reason for exclusion: wrong publication type
56	English E. Perspectives on drugs: the misuse of benzodiazepines among high-risk opioid users in Europe. World Health. 2023.	Excluded from analysis | Reason for exclusion: wrong publication type
57	Evans D, Keenan E, Killeen N. Drug-related deaths in Ireland: key patterns and trends 2008-2017. 2021.	Excluded from analysis | Reason for exclusion: wrong population
58	Evoy KE, Sadrameli S, Contreras J, Covvey JR, Peckham AM, Morrison MD. Abuse and misuse of pregabalin and gabapentin: a systematic review update. Drugs. 2021;81:125-56.	Excluded from analysis | Reason for exclusion: wrong population
59	Farmer N, McPherson A, Thomson J, Reilly F, Williamson A, Lowrie R. ‘There’s no hope for any kind of decent life’: a qualitative study to explore the perspectives of people experiencing homelessness with a recent non-fatal overdose in Scotland. British Journal of Social Work. 2023:bcad160.	Excluded from analysis | Reason for exclusion: wrong drug
60	Ford J, Myers F, Burns J, Beeston C. Minimum Unit Pricing (MUP) for alcohol evaluation. 2020.	Excluded from analysis | Reason for exclusion: wrong drug
61	Ghose R, Cowden F, Veluchamy A, Smith BH, Colvin LA. Characteristics of non-fatal overdoses and associated risk factors in patients attending a specialist community-based substance misuse service. British Journal of Pain. 2022;16(4):458-66.	Included for analysis
62	Gilani F. ‘Legal highs’: Novel psychoactive substances. InnovAiT. 2015;8(12):717-24.	Excluded from analysis | Reason for exclusion: background article
63	Gittins R, Missen L, Maidment I. Misuse of Over the Counter and Prescription Only Medication by Adults Accessing Specialist Treatment Services in the UK: A Narrative Synthesis. Substance Abuse: Research and Treatment. 2022;16:11782218221111833.	Excluded from analysis | Reason for exclusion: wrong population
64	Gittins R, Teck JTW, Madill A. Opinion: Examining the gender dimension in the non-medical use of over the counter and prescription only medication. 2022.	Excluded from analysis | Reason for exclusion: wrong population
65	Greenwald MK, Moses TE, Lundahl LH, Roehrs TA. Anhedonia modulates benzodiazepine and opioid demand among persons in treatment for opioid use disorder. Frontiers in Psychiatry. 2023;14:1103739.	Excluded from analysis | Reason for exclusion: wrong population
66	Grund J-P, Janikova B, Fidesova H, Vavrincikova L. Mapping the extent and nature of NPS Use among People Who Use Drugs Heavily (PUDH) in the EU282016 2016.	Excluded from analysis | Reason for exclusion: wrong publication type
67	Gu X. Evaluation of the Utilisation and Safety of Gabapentinoids Prescribed in Primary Care in the United Kingdom: University of Manchester; 2023.	Excluded from analysis | Reason for exclusion: wrong publication type
68	Guiney C. GYDP young people: response to Covid-19 public health measures. Drugnet Ireland. 2020:16-7.	Excluded from analysis | Reason for exclusion: wrong publication type
69	Guirguis A. There is a vulnerable group we must not leave behind in our response to COVID-19: people who are dependent on illicit drugs. Pharm J. 2020;304:7937.	Excluded from analysis | Reason for exclusion: wrong publication type
70	Hamilton J, Smith E, White B, Wright G, Pitt SJ. Date of publication February 2023. 2023.	Excluded from analysis | Reason for exclusion: wrong publication type
71	Hamilton K. Novel substance use in the context of punitive policy: mephedrone use as risk reduction: University of the West of Scotland; 2013.	Excluded from analysis | Reason for exclusion: wrong publication type
72	Hamzelou J. The trouble with benzos: Elsevier; 2019 2019.	Excluded from analysis | Reason for exclusion: wrong publication type
73	Handley S, Ramsey J, Flanagan R. Substance misuse-related poisoning deaths, England and Wales, 1993–2016. Drug Science, Policy and Law. 2018;4:2050324518767445.	Excluded from analysis | Reason for exclusion: wrong population
74	Hébert HL, Colvin LA, Smith BH. The impact of gabapentinoid and opioid prescribing practices on drug deaths: an epidemiological perspective: Future Medicine; 2022 2022. 397-400 p.	Excluded from analysis | Reason for exclusion: no acess
75	Hecht G, Barnsdale L, McAuley A. Publication Report. 2014.	Excluded from analysis | Reason for exclusion: wrong publication type
76	Hemmingsen C, Matheson J. Safer Prescribing: The Threat and Challenge of Caring for People with Chronic Pain. Tackling Causes and Consequences of Health Inequalities: A Practical Guide. 2020:95.	Excluded from analysis | Reason for exclusion: wrong publication type
77	Hikin LJ, Smith PR, Maskell PD, Kurimbokus H, Ashong E, Couchman L, Morley SR. Femoral blood concentrations of the designer benzodiazepine etizolam in post-mortem cases. Medicine, Science and the Law. 2021;61(2):122-9.	Excluded from analysis | Reason for exclusion: wrong population
78	Hillen P, Speakman E, Dougall N, Heyman I, Murray J, Jamieson M, et al. Naloxone in Police Scotland: Pilot Evaluation. 2022.	Excluded from analysis | Reason for exclusion: wrong publication type
79	Hockenhull J, Black JC, Haynes CM, Rockhill K, Dargan PI, Dart RC, Wood DM. Nonmedical use of benzodiazepines and Z‐drugs in the UK. British journal of clinical pharmacology. 2021;87(4):1676-83.	Excluded from analysis | Reason for exclusion: wrong drug
80	Holland A. Holland, AD, Stevens, A, Harris, M, Lewer, D, Sumnall, H, Stewart, D, Gilvarry, E, Wiseman, A, Howkins, J, McManus, J, Shorter, GW, Nicholls, J, Scott, J, Thomas, K, Reid, L, Day, E, Horsley, J, Measham, F, Rae, M, Fenton, K and Hickman, M Analysis of the UK Government’s 10-Year Drugs Strategy—a resource for.	Excluded from analysis | Reason for exclusion: wrong publication type
81	Holland A, Stevens A, Harris M, Lewer D, Sumnall H, Stewart D, et al. Analysis of the UK Government’s 10-Year Drugs Strategy—a resource for practitioners and policymakers. Journal of Public Health. 2023;45(2):e215-e24.	Excluded from analysis | Reason for exclusion: background article
82	Huang Y-T, McCarthy C, Jani M. Balancing the evidence: An update on analgesic use in rheumatic and musculoskeletal diseases. Frontiers in Drug Safety and Regulation. 2023;3:1117674.	Excluded from analysis | Reason for exclusion: wrong study design
83	Ireland D. Overview of alcohol consumption, alcohol-related harm and alcohol policy in Ireland.	Excluded from analysis | Reason for exclusion: wrong population
84	Johnson CF, Barnsdale LR, McAuley A. Investigating the role of benzodiazepines in drug-related mortality: a systematic review undertaken on behalf of the Scottish National Forum on Drug-Related Deaths. 2016.	Excluded from analysis | Reason for exclusion: wrong publication type
85	Johnston L, Liddell D, Browne K, Priyadarshi S. Responding to the needs of ageing drug users. European Monitoring Centre for Drugs and Drug Addiction. 2017.	Excluded from analysis | Reason for exclusion: wrong publication type
86	Kalkman GA, van den Brink W, Pierce M, Atsma F, Vissers KC, Schers HJ, et al. Monitoring opioids in Europe: the need for shared definitions and measuring drivers of opioid use and related harms. European Addiction Research. 2022;28(3):231-40.	Excluded from analysis | Reason for exclusion: background article
87	Keen C, Kinner SA, Young JT, Snow K, Zhao B, Gan W, Slaunwhite AK. Periods of altered risk for non-fatal drug overdose: a self-controlled case series. The Lancet Public Health. 2021;6(4):e249-e59.	Excluded from analysis | Reason for exclusion: wrong population
88	Kimber J, Hickman M, Strang J, Thomas K, Hutchinson S. Rising opioid-related deaths in England and Scotland must be recognised as a public health crisis. The Lancet Psychiatry. 2019;6(8):639-40.	Excluded from analysis | Reason for exclusion: background article
89	King LA, Corkery JM. An index of fatal toxicity for new psychoactive substances. Journal of Psychopharmacology. 2018;32(7):793-801.	Excluded from analysis | Reason for exclusion: wrong population
90	Koch HJ. Drug-related deaths in the United Kingdom. 2018.	Excluded from analysis | Reason for exclusion: wrong publication type
91	Kriikku P. Toxicological abuse profile of new recreational drugs in driving-under-the-influence and post-mortem cases in Finland. 2015.	Excluded from analysis | Reason for exclusion: wrong population
92	Kurdi A. Opioids and gabapentinoids utilisation and their related-mortality trends in the United Kingdom primary care setting, 2010–2019: a cross-national, population-based comparison study. Frontiers in Pharmacology. 2021;12:732345.	Included for analysis
93	Lambourg E, Colvin L, Guthrie G, Walker H, Bell S. Analgesic use and associated adverse events in patients with chronic kidney disease: a systematic review and meta-analysis. British Journal of Anaesthesia. 2022;128(3):546-61.	Excluded from analysis | Reason for exclusion: wrong study design
94	Lancia M, Gambelunghe A, Gili A, Bacci M, Aroni K, Gambelunghe C. Pregabalin abuse in combination with other drugs: monitoring among methadone patients. Frontiers in Psychiatry. 2020;10:1022.	Excluded from analysis | Reason for exclusion: wrong population
95	Lapeyre-Mestre M, Dupui M. Drug abuse monitoring: which pharmacoepidemiological resources at the European level? Therapies. 2015;70(2):157-65.	Excluded from analysis | Reason for exclusion: wrong study design
96	Laporte J-R, Healy D. Medications compromising covid infections 2020.	Excluded from analysis | Reason for exclusion: wrong publication type
97	Larabi IA, Alvarez J-C. Target Analysis of Designer Benzodiazepines in Blood and Urine: Springer; 2022 2022. 93-123 p.	Excluded from analysis | Reason for exclusion: wrong publication type
98	Lawrence R, Mogford D, Colvin L. Systematic review to determine which validated measurement tools can be used to assess risk of problematic analgesic use in patients with chronic pain. BJA: British Journal of Anaesthesia. 2017;119(6):1092-109.	Excluded from analysis | Reason for exclusion: wrong study design
99	Layne K, Dargan PI, Wood DM. Synthetic cathinones: Elsevier; 2022 2022. 333-80 p.	Excluded from analysis | Reason for exclusion: wrong publication type
100	Lehnus KS, Fordyce PS, McMillan MW. Electronic survey investigating UK veterinarians’ perceptions of the potential for veterinary prescription medication misuse or abuse. Veterinary Anaesthesia and Analgesia. 2023.	Excluded from analysis | Reason for exclusion: no acess
101	Leigh V, MacLean S. Silent deaths: A commentary on new mortality data relating to volatile substance abuse in Great Britain. Drugs and Alcohol Today. 2019;19(2):86-96.	Excluded from analysis | Reason for exclusion: wrong population
102	Lewer D. Improving physical healthcare for people who use heroin and crack cocaine: University of London, University College London (United Kingdom); 2022 2022.	Excluded from analysis | Reason for exclusion: wrong publication type
103	Lewer D, Brothers TD, Harris M, Rock KL, Copeland CS. Opioid-related deaths during hospital admissions or shortly after discharge in the United Kingdom: A thematic framework analysis of coroner reports. Plos one. 2023;18(4):e0283549.	Excluded from analysis | Reason for exclusion: wrong population
104	Lisbona CF, Hamnett HJ. Epidemiological study of carbon monoxide deaths in Scotland 2007–2016. Journal of forensic sciences. 2018;63(6):1776-82.	Excluded from analysis | Reason for exclusion: wrong study design
105	Lloyd RG. Forensic Toxicology in Embalmed Human Remains 2021.	Excluded from analysis | Reason for exclusion: wrong publication type
106	Loi B, Zloh M, De Luca MA, Pintori N, Corkery J, Schifano F. 4, 4′‐Dimethylaminorex (“4, 4′‐DMAR”;“Serotoni”) misuse: A Web‐based study. Human Psychopharmacology: Clinical and Experimental. 2017;32(3):e2575.	Excluded from analysis | Reason for exclusion: wrong study design
107	López-Pelayo H, Vicente J, Gallegos A, McAuley A, Büyük Y, White M, Giraudon I. Emerging Trends in Drugs, Addictions, and Health.	Excluded from analysis | Reason for exclusion: wrong population
108	López-Pelayo H, Vicente J, Gallegos A, McAuley A, Büyük Y, White M, Giraudon I. Mortality involving new psychoactive substances across Europe, 2016-2017. Emerging trends in drugs, addictions, and health. 2021;1:100016.	Excluded from analysis | Reason for exclusion: background article
109	Lowrie R, McPherson A, Mair FS, Stock K, Jones C, Maguire D, et al. Baseline characteristics of people experiencing homelessness with a recent drug overdose in the PHOENIx pilot randomised controlled trial. Harm reduction journal. 2023;20(1):46.	Included for analysis
110	Lu N. On the effect of sleep disturbance and affective disorders on patients on opiate replacement therapy: lmu; 2021.	Excluded from analysis | Reason for exclusion: wrong publication type
111	Luty J. Drug and alcohol addiction: new challenges. Advances in psychiatric treatment. 2014;20(6):413-21.	Excluded from analysis | Reason for exclusion: wrong publication type
112	Lynn E, Cousins G, Lyons S, Bennett KE. Comparing characteristics of suicide to non-suicide drug poisoning deaths, by sex, in Ireland. Journal of affective disorders. 2022;306:80-9.	Excluded from analysis | Reason for exclusion: wrong population
113	MacDougall-Heasman MA. The Chemical and Physical Characterisation of Illicit Tablets and Development of a Statistical Model to Identify Populations Within the Illegal Supply Chain: Abertay University; 2020.	Excluded from analysis | Reason for exclusion: wrong publication type
114	Macleod J, Steer C, Tilling K, Cornish R, Marsden J, Millar T, et al. Prescription of benzodiazepines, z-drugs, and gabapentinoids and mortality risk in people receiving opioid agonist treatment: Observational study based on the UK Clinical Practice Research Datalink and Office for National Statistics death records. PLoS medicine. 2019;16(11):e1002965.	Excluded from analysis | Reason for exclusion: wrong population
115	Mair A, Wilson M, Dreischulte T. Addressing the challenge of polypharmacy. Annual review of pharmacology and toxicology. 2020;60:661-81.	Excluded from analysis | Reason for exclusion: wrong publication type
116	Manchester KR. The Physicochemical and Pharmacokinetic Properties of Benzodiazepines Appearing as New Psychoactive Substances: University of Huddersfield; 2019.	Excluded from analysis | Reason for exclusion: wrong publication type
117	Marland V, Reid R, Brandon AM, Hill K, Cruickshanks F, McKenzie C, et al. Changing trends in novel benzodiazepine use within Scottish prisons: detection, quantitation, prevalence, and modes of use. Drug Testing and Analysis. 2023.	Included for analysis
118	Marsden J, Kelleher M, Hoare Z, Hughes D, Bisla J, Cape A, et al. Extended-Release pharmacotherapy for opioid use disorder (EXPO): protocol for an open-label randomised controlled trial of the effectiveness and cost-effectiveness of injectable buprenorphine versus sublingual tablet buprenorphine and oral liquid methadone. Trials. 2022;23(1):1-19.	Excluded from analysis | Reason for exclusion: wrong publication type
119	Marsden J, Kelleher M, Hoare Z, Hughes D, Bisla J, Cape A, et al. STUDY PROTOCOL. 2022.	Excluded from analysis | Reason for exclusion: wrong publication type
120	Marsden J, Kelleher M, Hoare Z, Hughes D, Bisla J, Cape A, et al. Extended-release pharmacotherapy for opioid use disorder (EXPO). 2022.	Excluded from analysis | Reason for exclusion: wrong publication type
121	Maskell PD, Wilson NE. Designer benzodiazepines: new challenges and treatment Options: Taylor & Francis; 2019 2019. 978-1 p.	Excluded from analysis | Reason for exclusion: background article
122	Matheson C. The importance of non-fatal overdose in reducing drug related deaths characteristics of non-fatal overdoses and associated risk factors in patients attending a specialist community-based substance misuse service. British journal of pain. 2022;16(4):358-60.	Excluded from analysis | Reason for exclusion: background article
123	Matheson J. Substance Use: Our Patients, Drugs and Alcohol. Tackling Causes and Consequences of Health Inequalities: A Practical Guide. 2020:73.	Excluded from analysis | Reason for exclusion: wrong publication type
124	May T, Dawes J, Fancourt D, Burton A. Corresponding author: t. may@ ucl. ac. uk.	Excluded from analysis | Reason for exclusion: wrong publication type
125	May T, Dawes J, Fancourt D, Burton A. A qualitative study exploring the impact of the COVID-19 pandemic on People Who Inject Drugs (PWID) and drug service provision in the UK: PWID and service provider perspectives. International Journal of Drug Policy. 2022;106:103752.	Excluded from analysis | Reason for exclusion: wrong population
126	May T, Holloway K, Buhociu M, Huggett M. Misuse of prescription only medication and over-the-counter-medication among drug users. 2019.	Excluded from analysis | Reason for exclusion: wrong publication type
127	May T, Holloway K, Buhociu M, Huggett M, Hills R. A qualitative study of the misuse and diversion of prescription only and over-the-counter medication: University of South Wales Pontypridd; 2019 2019.	Excluded from analysis | Reason for exclusion: wrong publication type
128	Mc Namara S, Stokes S, Nolan J. The emergence of new psychoactive substance (NPS) benzodiazepines. A survey of their prevalence in opioid substitution patients using LC-MS. 2019.	Excluded from analysis | Reason for exclusion: wrong population
129	McAuley A, Fraser R, Glancy M, Yeung A, Jones HE, Vickerman P, et al. Mortality among individuals prescribed opioid-agonist therapy in Scotland, UK, 2011–20: a national retrospective cohort study. The Lancet Public Health. 2023.	Excluded from analysis | Reason for exclusion: wrong drug
130	McAuley A, Hecht G, Barnsdale L, Thomson CS, Graham L, Priyadarshi S, Robertson JR. Mortality related to novel psychoactive substances in Scotland, 2012: an exploratory study. International Journal of Drug Policy. 2015;26(5):461-7.	Included for analysis
131	McAuley A, Matheson C, Robertson JR. From the clinic to the street: the changing role of benzodiazepines in the Scottish overdose epidemic. International Journal of Drug Policy. 2022;100:103512.	Included for analysis
132	Mccann A, Turner M. As' Trainspotting'Generation Ages in Scotland, Dead Pile Up. The New York Times. 2019:A8 (L)-A (L).	Excluded from analysis | Reason for exclusion: wrong publication type
133	McGovern C, Quasim T, Puxty K, Shaw M, Ng W, Gilhooly C, et al. Neuropathic agents in the management of pruritus in burn injuries: a systematic review and meta-analysis. Trauma Surgery & Acute Care Open. 2021;6(1):e000810.	Excluded from analysis | Reason for exclusion: wrong study design
134	McLean R, Robinson G, Densley JA. County Lines Criminal Networks and.	Excluded from analysis | Reason for exclusion: wrong publication type
135	McLean R, Robinson G, Densley JA, McLean R, Robinson G, Densley JA. A Tale of Two Research Sites. County Lines: Criminal Networks and Evolving Drug Markets in Britain. 2020:13-25.	Excluded from analysis | Reason for exclusion: wrong publication type
136	McLeod K, Pickering L, Gannon M, Greenwood S, Liddell D, Smith A, et al. Understanding the patterns of use, motives, and harms of new psychoactive substances in Scotland: Scottish Government; 2016 2016.	Excluded from analysis | Reason for exclusion: wrong publication type
137	McPhee I, Sheridan B. Policy traps and policy placebos: assessing drug policy network responses to drug related deaths. Drugs, Habits and Social Policy. 2023;24(1):39-52.	Excluded from analysis | Reason for exclusion: wrong drug
138	McPhee I, Sheridan B, O’Rawe S. Time to look beyond ageing as a factor? Alternative explanations for the continuing rise in drug related deaths in Scotland. Drugs and Alcohol Today. 2019;19(2):72-85.	Excluded from analysis | Reason for exclusion: wrong drug
139	Millar S. New estimates of problem opiate use in Ireland. Drugnet Ireland. 2018.	Excluded from analysis | Reason for exclusion: wrong population
140	Millar S. Post-detoxification outcomes in opioid-dependent patients. Drugnet Ireland. 2018:13.	Excluded from analysis | Reason for exclusion: wrong publication type
141	Mongan D, Galvin B, Farragher L, Dunne M, Nelson M. Impact of COVID-19 on drug services in four countries. Dublin: Health Research Board. 2020.	Excluded from analysis | Reason for exclusion: background article
142	Morales-Gomez A, McVie S, Pantoja F. Controlled delivery of illegal drug parcels in Scotland: Does policing practice align with a public health approach focused on drug-related harm? Journal of Drug Issues. 2022;52(4):616-37.	Excluded from analysis | Reason for exclusion: wrong drug
143	Moriarty F, Bennett K, Fahey T. Opioid and analgesic utilization in Ireland in 2000 and 2015: A repeated cross‐sectional study. Pharmacology Research & Perspectives. 2022;10(1):e00899.	Excluded from analysis | Reason for exclusion: wrong population
144	Morrison E, Sandilands EA, Webb DJ. Gabapentin and pregabalin: do the benefits outweigh the harms? Journal of the Royal College of Physicians of Edinburgh. 2017;47(4):310-3.	Excluded from analysis | Reason for exclusion: wrong population
145	Morton C. Health Inequalities in Scotland. 2020.	Excluded from analysis | Reason for exclusion: wrong study design
146	Nawaf Sindi O, Alshaikh FS, Godman B, Kurdi A. The impact of the COVID-19 pandemic lockdown measures on the prescribing trends and utilization of opioids in the English primary care setting: segmented-liner regression analysis. Expert Review of Clinical Pharmacology. 2022;15(6):787-93.	Excluded from analysis | Reason for exclusion: wrong population
147	Neicun J, Roman-Urrestarazu A, Czabanowska K. Legal responses to novel psychoactive substances implemented by ten European countries: an analysis from legal epidemiology. Emerging trends in drugs, addictions, and health. 2022;2:100044.	Excluded from analysis | Reason for exclusion: wrong drug
148	Ng CH, Ani SAC, Karim NKA, Desa S, Azmi NAH. Detection of Etizolam and Clozapine as Active Ingredient in Illicit Erimin-5 Tablets.	Excluded from analysis | Reason for exclusion: wrong study design
149	Nielsen S, McAuley A. Etizolam: a rapid review on pharmacology, non‐medical use and harms. Drug and Alcohol Review. 2020;39(4):330-6.	Excluded from analysis | Reason for exclusion: background article
150	Nowak K, Adamowicz P. Blood concentrations of new psychoactive substances belonging to benzodiazepine class. Forensic Toxicology. 2021;39(2):377-84.	Excluded from analysis | Reason for exclusion: wrong study design
151	O'Connor L. Detection of designer benzodiazepines in Scottish sub-populations: University of Glasgow; 2020.	Excluded from analysis | Reason for exclusion: wrong publication type
152	O'Hagan A, Burns S. From prescription to addiction: a study of prescription drug abuse. Forensic Research & Criminology International Journal. 2019;7(1):37-43.	Excluded from analysis | Reason for exclusion: wrong population
153	O'Leary C, Ralphs R, Stevenson J, Smith A, Harrison J, Kiss Z. PROTOCOL: The effectiveness of abstinence‐based and harm reduction‐based interventions in reducing problematic substance use in adults who are experiencing severe and multiple disadvantage homelessness: A systematic review and meta‐analysis. Campbell Systematic Reviews. 2022;18(3):e1246.	Excluded from analysis | Reason for exclusion: wrong publication type
154	OHU D. Responding to Drug Use with Kindness, Compassion and Hope.	Excluded from analysis | Reason for exclusion: background article
155	Ondocsin J, Ciccarone D, Moran L, Outram S, Werb D, Thomas L, Arnold EA. Insights from Drug Checking Programs: Practicing Bootstrap Public Health Whilst Tailoring to Local Drug User Needs. International Journal of Environmental Research and Public Health. 2023;20(11):5999.	Excluded from analysis | Reason for exclusion: wrong population
156	Orsolini L, Corkery JM, Chiappini S, Guirguis A, Vento A, De Berardis D, et al. ‘New/Designer Benzodiazepines’: an analysis of the literature and psychonauts’ trip reports. Current neuropharmacology. 2020;18(9):809-37.	Excluded from analysis | Reason for exclusion: background article
157	Osborne V. Opioids in the United Kingdom: safety and surveillance during COVID-19. Current opinion in psychiatry. 2021;34(4):357.	Excluded from analysis | Reason for exclusion: wrong study design
158	Pantoja F, McVie S, Morales-Gómez A. Deal or no-deal? Using administrative data to explore buyer motivation in online drug purchases and its association with community risk factors in Scotland. International Journal of Drug Policy. 2022;103:103647.	Excluded from analysis | Reason for exclusion: wrong drug
159	Parkes T, Carver H, Masterton W, Booth H, Ball L, Murdoch H, et al. Exploring the potential of implementing managed alcohol programmes to reduce risk of COVID-19 infection and transmission, and wider harms, for people experiencing alcohol dependency and homelessness in Scotland. International Journal of Environmental Research and Public Health. 2021;18(23):12523.	Excluded from analysis | Reason for exclusion: wrong drug
160	Parks C, McKeown D, Torrance HJ. A review of ethylphenidate in deaths in east and west Scotland. Forensic Science International. 2015;257:203-8.	Included for analysis
161	Parsons G. Drug‐related deaths: practical responses to a growing problem. Prescriber. 2019;30(12):19-23.	Excluded from analysis | Reason for exclusion: wrong publication type
162	Pereska Z, Simonovska N, Babulovska A, Berat Huseini A, Kostadinoski K, Naumoski K. Comparison of selected epidemiological features of acute poisoning in young people between 2019 and 2020. Clinical toxicology. 2022.	Excluded from analysis | Reason for exclusion: wrong publication type
163	Pergolizzi JV, Taylor R, Bisney J, LeQuang JA, Coluzzi F, Gharibo C. Gabapentinoid use disorder: Update for clinicians. EC Anaesth. 2018;4:303-17.	Excluded from analysis | Reason for exclusion: wrong population
164	Phillips T, Holly A, Payne A. SOMERSET DRUG AND ALCOHOL NEEDS ASSESSMENT 2022.	Excluded from analysis | Reason for exclusion: wrong publication type
165	Pierce M, van Amsterdam J, Kalkman GA, Schellekens A, van den Brink W. Is Europe facing an opioid crisis like the United States? An analysis of opioid use and related adverse effects in 19 European countries between 2010 and 2018. European Psychiatry. 2021;64(1):e47.	Excluded from analysis | Reason for exclusion: wrong drug
166	Point UF. Drug Situation 2017.	Excluded from analysis | Reason for exclusion: wrong publication type
167	Poulter HL, Walker T, Ahmed D, Moore HJ, Riley F, Towl G, Harris M. More than just ‘free heroin’: Caring whilst navigating constraint in the delivery of diamorphine assisted treatment. International Journal of Drug Policy. 2023;116:104025.	Excluded from analysis | Reason for exclusion: wrong population
168	Priyadarshi S. Deaths of despair?	Excluded from analysis | Reason for exclusion: wrong publication type
169	Rahman A, Kane J, Montastruc F, Renoux C. Trends in new prescription of gabapentinoids and of coprescription with opioids in the 4 nations of the UK, 1993–2017. British Journal of Clinical Pharmacology. 2021;87(8):3349-53.	Included for analysis
170	Ralphs R, Linnell M, Sutcliffe OB. Greater Manchester: Testing and Research on Emergent and New Drugs (GM TRENDS): 2021 monitoring cycle full report. 2021.	Excluded from analysis | Reason for exclusion: wrong population
171	Raman R. High-potency benzodiazepine misuse in opioid-dependent patients: use naloxone with care. Emergency Medicine Journal. 2023;40(3):224-7.	Excluded from analysis | Reason for exclusion: wrong drug
172	Ramos C, Guirguis A, Smeeton N, Zaman H, Felice A-M, Bancroft S, et al. Exploring the baseline knowledge and experience of healthcare professionals in the United Kingdom on novel psychoactive substances. Brain Sciences. 2020;10(3):142.	Excluded from analysis | Reason for exclusion: wrong population
173	Ritchie J. Novel Psychoactive Substances: Implications for UK Drugs Policy: The University of Manchester (United Kingdom); 2017 2017.	Excluded from analysis | Reason for exclusion: wrong publication type
174	Robertson D. Opioid drugs: a high risk prescribing area? Journal of Prescribing Practice. 2020;2(9):480-1.	Excluded from analysis | Reason for exclusion: wrong publication type
175	Robertson R, McAuley A, Matheson C. Benzodiazepines: the time for systematic change is now. Addiction. 2021;116(8):2246-7.	Excluded from analysis | Reason for exclusion: wrong publication type
176	Robinson S. 11 Drugs and health. Priorities for Health Promotion and Public Health: Explaining the Evidence for Disease Prevention and Health Promotion. 2021:185.	Excluded from analysis | Reason for exclusion: wrong publication type
177	Rourke E, Law F. Addiction to prescription medication: Benzodiazepines, z‐drugs and gabapentinoids: Cambridge University Press; 2021 2021. 68-96 p.	Excluded from analysis | Reason for exclusion: wrong publication type
178	Sason A, Adelson M, Schreiber S, Peles E. Pregabalin misuse in methadone maintenance treatment patients in Israel: Prevalence and risk factors. Drug and alcohol dependence. 2018;189:8-11.	Excluded from analysis | Reason for exclusion: wrong population
179	Schifano F. Misuse and abuse of pregabalin and gabapentin: cause for concern? CNS drugs. 2014;28(6):491-6.	Excluded from analysis | Reason for exclusion: wrong population
180	Schifano F, Napoletano F, Chiappini S, Guirguis A, Corkery J, Bonaccorso S, et al. New/emerging psychoactive substances and associated psychopathological consequences. Psychological medicine. 2021;51(1):30-42.	Excluded from analysis | Reason for exclusion: wrong publication type
181	Schofield J, Matheson C, Anderson S, Turner M, Bloomfield H. Developments in the management of benzodiazepine dependence: the views of Scottish Addiction Prescribers. 2021.	Excluded from analysis | Reason for exclusion: wrong publication type
182	Schofield J, Parkes T, Mercer F, Foster R, Hnízdilová K, Matheson C, et al. Feasibility and acceptability of an overdose prevention intervention delivered by community pharmacists for patients prescribed opioids for chronic non-cancer pain. Pharmacy. 2023;11(3):88.	Excluded from analysis | Reason for exclusion: wrong drug
183	Schofield J, Steven D, Foster R, Matheson C, Baldacchino A, McAuley A, Parkes T. Quantifying prescribed high dose opioids in the community and risk of overdose. BMC public health. 2021;21:1-11.	Included for analysis
184	Sekeris A, Algahtani T, Aldabergenov D, Rock KL, Auwal F, Aldewaissan F, et al. Trends in deaths following drug use in England before, during, and after the COVID-19 lockdowns. Frontiers in Public Health. 2023;11.	Excluded from analysis | Reason for exclusion: wrong population
185	Seywright A, Irvine AFD, McKeown DA, Wylie FM, Torrance HJ. Synthetic Cannabinoid Receptor Agonists in Postmortem Casework in Scotland. Journal of Analytical Toxicology. 2022;46(9):1066-72.	Excluded from analysis | Reason for exclusion: no acess
186	Shapiro H. NPS comes of age: a UK overview. 2016.	Excluded from analysis | Reason for exclusion: wrong publication type
187	Simonovska N, Pereska Z, Babulovska A, Berat Huseini A, Kostadinoski K, Naumoski K. Acute poisonings in geriatric population in a one year period. Clinical toxicology. 2022.	Excluded from analysis | Reason for exclusion: wrong study design
188	Smith RV. Exploration of the misuse, abuse, and diversion of gabapentin. 2016.	Excluded from analysis | Reason for exclusion: wrong publication type
189	Solomon D. Healthcare Professionals' Experiences, Views and Responses toward People who use New Psychoactive Substances: Anglia Ruskin University; 2021.	Excluded from analysis | Reason for exclusion: wrong publication type
190	Stark M, Payne-James J, Scott-Ham M. Symptoms and signs of substance misuse: CRC Press; 2014 2014.	Excluded from analysis | Reason for exclusion: wrong publication type
191	Stark MM. Substance misuse. Clinical Forensic Medicine: A Physician's Guide. 2020:421-68.	Excluded from analysis | Reason for exclusion: wrong publication type
192	Steer CD, Macleod J, Tilling K, Lim AG, Marsden J, Millar T, et al. Context: NIHR Journals Library; 2019 2019.	Excluded from analysis | Reason for exclusion: wrong publication type
193	Strang J. Take-home naloxone and the prevention of deaths from heroin overdose: pursuing strong science, fuller understanding, greater impact. European Addiction Research. 2022;28(3):161-75.	Excluded from analysis | Reason for exclusion: wrong publication type
194	Strang J, Drummond C, McNeill A, Lader M, Marsden J. Addictions, dependence and substance abuse. Treatment, recovery and rehabilitation. 2013:251.	Excluded from analysis | Reason for exclusion: wrong publication type
195	Tambon M, Ponté C, Jouanjus E, Fouilhé N, Micallef J, Lapeyre-Mestre M, Network FA. Gabapentinoid abuse in France: evidence on health consequences and new points of vigilance. Frontiers in psychiatry. 2021;12:639780.	(FAN) | Excluded from analysis | Reason for exclusion: wrong population
196	Torrance N, Veluchamy A, Zhou Y, Fletcher EH, Moir E, Hebert HL, et al. Trends in gabapentinoid prescribing, co-prescribing of opioids and benzodiazepines, and associated deaths in Scotland. British journal of anaesthesia. 2020;125(2):159-67.	Included for analysis
197	Trayner K, Sumnall HR, Anderson M, Atkinson A, McAuley A. Multi-method evaluation of the ‘How to save a life’mass media campaign: Liverpool John Moores University; Glasgow Caledonian University; Scottish …; 2022 2022.	Excluded from analysis | Reason for exclusion: wrong publication type
198	Troberg K. Effective treatment in patients with opioid use disorder.	Excluded from analysis | Reason for exclusion: wrong publication type
199	Tweed EJ, Miller RG, Schofield J, Barnsdale L, Matheson C. Why are drug-related deaths among women increasing in Scotland? A mixed-methods analysis of possible explanations. Drugs: Education, Prevention and Policy. 2022;29(1):62-75.	Included for analysis
200	van Amsterdam J, Pierce M, van den Brink W. Predictors and motives of polydrug use in opioid users. A narrative review. Current Opinion in Psychiatry. 2023;36(4):301-7.	Excluded from analysis | Reason for exclusion: wrong population
201	van Amsterdam J, van den Brink W, Pierce M. Explaining the differences in opioid overdose deaths between Scotland and England/Wales: implications for European opioid policies. European Addiction Research. 2021;27(6):399-412.	Included for analysis
202	Verougstraete N, Vandeputte MM, Lyphout C, Cannaert A, Hulpia F, Van Calenbergh S, et al. First report on brorphine: the next opioid on the deadly new psychoactive substance horizon? Journal of Analytical Toxicology. 2020;44(9):937-46.	Excluded from analysis | Reason for exclusion: wrong population
203	Vickers Smith R, Boland EM, Young AM, Lofwall MR, Quiroz A, Staton M, Havens JR. A qualitative analysis of gabapentin misuse and diversion among people who use drugs in Appalachian Kentucky. Psychology of Addictive Behaviors. 2018;32(1):115.	Excluded from analysis | Reason for exclusion: wrong population
204	Waters L, Manchester KR, Maskell PD, Haegeman C, Haider S. The use of a quantitative structure-activity relationship (QSAR) model to predict GABA-A receptor binding of newly emerging benzodiazepines. Science & Justice. 2018;58(3):219-25.	Excluded from analysis | Reason for exclusion: wrong study design
205	Watret L, Harkin G, McCrae K. Role of pharmaco-vigilance to identify patients at risk of dependency or diversion of prescribed drugs (gabapentin). The Diabetic Foot Journal. 2018;21(3):198-204.	Excluded from analysis | Reason for exclusion: wrong publication type
206	Watt S, McCall K, Anderson S, Burnett A. Reading drug and alcohol misuse needs assessment. 2016.	Excluded from analysis | Reason for exclusion: wrong publication type
207	Webb L, Shi X, Goodair C, Cheeta S. Trends in mortality from novel psychoactive substances as “legal highs”: gender differences in manner of death and implications for risk differences for women. Frontiers in psychiatry. 2022;13:890840.	Excluded from analysis | Reason for exclusion: wrong population
208	Wolfe C. Novel benzodiazepines. Novel Psychoactive Substances. 2022:475-94.	Excluded from analysis | Reason for exclusion: wrong publication type
209	Wu MS. Factors associated with co-prescription of opioids and gabapentinoids. 2017.	Excluded from analysis | Reason for exclusion: wrong publication type
210	Zaami S, Graziano S, Tittarelli R, Beck R, Marinelli E. BDZs, designer BDZs and Z-drugs: pharmacology and misuse insights. Current Pharmaceutical Design. 2022;28(15):1221-9.	Included for analysis
211	Zawilska JB, Wojcieszak J. An expanding world of new psychoactive substances—designer benzodiazepines. Neurotoxicology. 2019;73:8-16.	Excluded from analysis | Reason for exclusion: background article
212	Zhou Y. The trends and rates of gabapentin and pregabalin. 2019.	Excluded from analysis | Reason for exclusion: wrong publication type
213	Zwanzger P. Tranquilizer/Anxiolytics: Benzodiazepines (Short-Acting)–Etizolam: Springer; 2022 2022. 2161-9 p.	Excluded from analysis | Reason for exclusion: wrong publication type
