# Supplementary material for: Systematic review: The relationship between gabapentinoids, etizolam, and drug related deaths in Scotland
Source: PLoS One. 2024 Oct 9;19(10):e0310655. doi: 10.1371/journal.pone.0310655 (PMC11463789; doi:10.1371/journal.pone.0310655)
Supplement: S3 Table — (XLSX) [file pone.0310655.s003.xlsx]

## Sheet: Literature_Review_Table_
	Extracted Data Labels
Citation	Sample	Substances Investigated	Design	Objective/Purpose	Methodology	Key Findings	Dates of data extraction	Eligible for Inclusion
Arab AZ, Conti AA, Davey F, Khan F, Baldacchino AM. Relationship between cardiovascular disease pathology and fatal opioid and other sedative overdose: A post-mortem investigation and pilot study. Frontiers in Pharmacology. 2021;12:725034.	436 postmortem reports from NHS Fife region, Scotland.	etizolam	Observational, analytical cross-sectional study.	Investigation of polysedative use and the underlying cardiovascular pathologies in Scottish DRDs	Retrospective-cross sectional analysis of post-mortem reports between 2009-2019. Analysed data consisted of drug related deaths (DRDs) identified via international classification data (ICD-10). Socio-demographics and cardiovascular diseases (CVD) pathologies were extracted. Frequencies, descriptive statistics, and multiple regressions were conducted using SPSSv.26 to investigate predictive relati…	Out of 436 cases, analysis revealed that benzodiazepines (alprazolam, diazepam, etizolam) were identified in 34.4% (n=150) of cases. The presence of designer benzodiazepines (DBZD) and prescribed benzodiazepines (alprazolam, diazepam, etizolam) was found predictive of heightened CVD score. Analysis of R2 and effect sizes indicated notable impact of total CVD score, atheroma, and fibrosis patholog…	28/10/2023-20/11/2023	Yes
Baird CR, Fox P, Colvin LA. Gabapentinoid abuse in order to potentiate the effect of methadone: a survey among substance misusers. European addiction research. 2014;20(3):115-8.	129 participants from six substance use clinics, Lothian Scotland.	gabapentinoids (pregabalin and gabapentin)	Observational, analytical cross-sectional study.	Investigation of gabapentinoids abuse among patients with substance misuse problems in Scotland	Quantitative cross-sectional in person surveys on participants attending clinics between November 2011 and January 2012. Survey adapted from a preliminary study conducted on a single site over shorter period. Prescribed/non prescribed drug use was assessed. Free-text information was acquired to find motives for gabapentinoids use. Descriptive statistics were conducted on data using Excel 2007.	1.5% of sample reported pregabalin prescription, 7% reported gabapentin prescription, all prescription were for chronic conditions. 22% of sample reported non-prescribed gabapentinoids use (3% pregabalin, 19% gabapentin). All these participants reported current methadone prescription for opioid maintenance treatment. The motives for gabapentinoids misuse were mostly associated with enhancing meth…	28/10/2023-25/11/2023	Yes
Bibi S, Bremner DH, Macdougall-Heasman M, Reid R, Simpson K, Tough A, et al. A preliminary investigation to group disparate batches of licit and illicit diazepam tablets using differential scanning calorimetry. Analytical methods. 2015;7(20):8597-604.	16 cases of Diazepine tablets labelled A-P.	etizolam	Observational, analytical cross-sectional study.	Investigation of possible application of differential scanning calorimetry (DSC) as a fast and efficient tool for identification of contained drugs in Scotland	Analysis of the visual appearance, physical attributes, drug type/quantity and thermal properties was conducted on diazepine tablets obtained from police Scotland. Raw data was processed using Principal Component Analysis using Unscrambler X software. Statistical grouping of different cases using thermograms was obtained. HPLC analysis was used to analyse drug quantity. Differential scanning calo…	HPLC analysis indicated that 75% of the ‘diazepam’ containing cases contained diazepam, but less than half of these contained the recognised amount of 10mg, with two cases (J/K) containing solely etizolam. Etizolam containing tablets (J/K) had markings of “MA/D10”. In cases containing diazepam (C) and phenazepam (B/E) these markings "MA/D10" were also observed.	28/10/2023-27/11/2023	Yes
Corkery JM, Martinotti G, Schifano F. Contribution of Drugs to Drowning in Scotland from 1996 to 2020. Current neuropharmacology. 2023;21(11):2217-26.	162 cases of Scottish DRDs due to drowning.	etizolam, gabapentinoids	Observational, case series.	Investigation of drug-related poisoning deaths involving drowning in Scotland between 1996-2020	Case series of DRDs due to drowning registered by NRS between 01/03/2013-21/12/2023 and 1996-2012. Information on death circumstances, socio-demographics, ICD-10 codes, and substances found in the body post-mortem was provided. Statistical analysis included frequencies, proportions, descriptive statistics, and Chi-square tests using Microsoft Excel v10.	49 cases included benzodiazepines (30.65%). DBZD were most common type (57.1% of all benzodiazepines). Etizolam in 23 DBZD cases (46.9% of all benzodiazepine cases). Polydrug use was detected. Most common was alongside DZBD (including etizolam): opioid co-use (17.5%), alcohol (11.9%), antidepressants (11.9%). Annual variations in DRD rates detected with most increase in DRD between 2019-2020. DZB…	28/10/2023-21/11/2023	Yes
Corkery JM, Guirguis A, Chiappini S, Martinotti G, Schifano F. Alprazolam-related deaths in Scotland, 2004–2020. Journal of psychopharmacology. 2022;36(9):1020-35.	366 cases of alprazolam related deaths in Scotland.	etizolam, gabapentinoids (pregabalin and gabapentin)	Observational, case series.	Investigation of alprazolam related mortality cases in Scotland between 2013-2020.	Case series of data obtained from NRS covering deaths between 2013-2020. Individual differences and death circumstances were analysed descriptively. Alprazolam and other benzodiazepine mortalities were described. Microsoft Excel 365 was used for all analysis.	From 366 cases, 77.9% were due to accidental poisoning. In these deaths, gabapentinoids were involved in 42.9% (pregabalin: 29.51%; gabapentin: 18.31%). “Other benzodiazepines” were involved in 67.21% (etizolam: 22.4%). Mean number of substances involved in one death reaching 5. 64.2% of cases involved “other benzodiazepines” and opiates. Regarding all registered deaths between 2013-2020, benzodi…	28/10/2023-21/11/2023	Yes
Corkery JM, Street P, Claridge H, Goodair C, Papanti D, Orsolini L, et al. Characteristics of deaths associated with kratom use. Journal of psychopharmacology. 2019;33(9):1102-23.	N/A	etizolam	Textual evidence: Narrative Review.	To review and outline how information derived from investigation into drug related deaths involving Novel Psychoactive Substances (NPS) can help clinicians and policymakers gain a better understanding of NPS and the role this data plays in dealing with NPS related deaths in Scotland.	Narrative on investigations into DRDs and how they aid the understanding of Novel Psychoactive Substances (NPS).	Found increase in DBZD related deaths between 2015-2016. 162% increase in etizolam and alprazolam deaths between 2017-2018. 94.53% of NPS deaths in Scotland between 2013-2018 included alprazolam, diazepam, etizolam.	28/10/2023-20/11/2023	Yes
Ghose R, Cowden F, Veluchamy A, Smith BH, Colvin LA. Characteristics of non-fatal overdoses and associated risk factors in patients attending a specialist community-based substance misuse service. British Journal of Pain. 2022;16(4):458-66.	N/A	gabapentinoids	Observational, analytical cross-sectional study.	Investigation of the risk factors and characteristics of non-fatal overdoses (NFODs) experienced by individuals attending a specialist community-based substance misuse service in Scotland.	Retrospective observational cross-sectional analysis of 555 patients who experienced NFOD between 2017-2019 using The Scottish Ambulance Service Data Base, Tayside Substance Misuse Service. Descriptive statistics assessed the demographics, Chi-quare tests assessed the relationship between NFOD/opioid use, Multivariate logistic regressions assessed risk NFOD risk factors, Odds Ratio and Confidence…	Gabapentinoids were involved in 61 NFOD cases (13.6%) with 60 cases due poly-drug use (methadone: 44 cases, heroin: 28 cases).	28/10/2023-25/11/2023	Yes
Kurdi A. Opioids and gabapentinoids utilisation and their related-mortality trends in the United Kingdom primary care setting, 2010–2019: a cross-national, population-based comparison study. Frontiers in Pharmacology. 2021;12:732345.	N/A	gabapentinoids (pregabalin and gabapentin)	Observational, analytical cross-sectional study.	Investigation of opioids and gabapentinoids utilisation trends across the four United Kingdom countries and their correlation to related mortality.	Retrospective, observational, cross-sectional analysis using Prescription Cost Analysis datasets from four UK nations analysing trends occurring between 2010–2019. Opioids and gabapentinoids utilisation were measured using number of items dispensed/1,000 inhabitants and defined daily doses (DDDs)/1,000 inhabitant/day. Opioids and gabapentinoids related mortality data was extracted from the United…	There was an increase of 205.6% of total gabapentinoids dispended items/1000 inhabitants in the UK between 2010 to 2019. There was a significant annual increase of 93.5 dispensed items/1000 inhabitants (p<0.001) between 2010 to 2019. This increase was lower from 2016 to 2019, compared to 2010 to 2016, of 39.6 dispensed items/1000 inhabitants (p<0.001). Considering dispensed items/1000 inhabitants…	27/10/2023-21/11/2023	Yes
Lowrie R, McPherson A, Mair FS, Stock K, Jones C, Maguire D, et al. Baseline characteristics of people experiencing homelessness with a recent drug overdose in the PHOENIx pilot randomised controlled trial. Harm reduction journal. 2023;20(1):46.	128 homeless individuals from Glasgow with a recent NFOD (past 6-months).	gabapentinoids (pregabalin and gabapentin)	Observational, analytical cross-sectional study.	Description of baseline findings from an ongoing pilot randomised control trial in Glasgow (PHEONIX) with homeless individuals living in Glasgow.	Observational analysis of baseline characteristics from pilot RCT, recruitment occurred between May-September 2021. Data obtained from interviews/clinical/social records Descriptive outcomes were analysed using MINITAB statistical software (version 21).	128 participants had at least one NFOD in the last 6-months. Mean age was 42. Participants used a median of three different street drugs in addition to Opioid Substitute Therapy, diazepam and in one case diamorphine from the Heroin Assisted Treatment Unit. The mean (SD) number of overdoses in the past 6-months was 3.2. Study evaluated the patterns of use 20% of participants reported that they hav…	28/10/2023-19/11/2023	Yes
Marland V, Reid R, Brandon AM, Hill K, Cruickshanks F, McKenzie C, et al. Changing trends in novel benzodiazepine use within Scottish prisons: detection, quantitation, prevalence, and modes of use. Drug Testing and Analysis. 2023.	495 DBZD samples from 11 Scottish prisons.	etizolam	Observational, analytical cross-sectional study.	Investigation of the presence and prevalence of DBZD in Scottish prisons through analysis of various sample metrics. Investigation of different use methods of substances, drug search practices and impacts of changes in legislation regarding NPS within Scottish prisons. Development and utilisation of a new method for the quantitation of etizolam within prisons.	Observational cross-sectional analysis of DBZD samples seized between (2019-2022). Detection and analysis of textiles, papers, blotters, cards were conducted. etizolam quantitation was performed using gas chromatography–mass spectrometry (GC–MS). All Qualitative data was processed by R.	Between 2019-2020 DBZD detection increased, accounting for 20% of all samples detected. Etizolam found in 301 samples (60% of all DBZD). Combinations of etizolam and flubromazepam found in 57 samples (11% of all DBZD). Etizolam was most prevalent between 2020-2021. Total of 193 etizolam samples were quantified. etizolam samples had high variability (0.03-2.33mg). Across a card etizolam concentrat…	27/2023-25/11/2023	Yes
McAuley A, Matheson C, Robertson JR. From the clinic to the street: the changing role of benzodiazepines in the Scottish overdose epidemic. International Journal of Drug Policy. 2022;100:103512.	N/A	etizolam	Textual evidence: Expert Opinion/Commentary.	A commentary on the changing roles and patterns of all benzodiazepine use in Scotland	Commentary, methodology not specified.	Etizolam first detected in Scottish DRDs in 2012 (0.2% of DRDs, 1/581). Increase in detection since 2015 (6% of DRDs, 43/706), further increase in 2020 (60% of DRDs, 806/1339). In 2020 only 1% of etizolam related deaths were due to sole etizolam use.	28/10/2023-20/11/2023	Yes
McAuley A, Hecht G, Barnsdale L, Thomson CS, Graham L, Priyadarshi S, Robertson JR. Mortality related to novel psychoactive substances in Scotland, 2012: an exploratory study. International Journal of Drug Policy. 2015;26(5):461-7.	N/A	etizolam	Observational, analytical cross-sectional study.	Investigation of DRDs involving NPS in Scotland	Observational cross-sectional analysis of NPS related deaths in 2012 recorded by the Scottish National Drug Related Death Database comparing Scottish NPS related deaths to NPS implicated deaths, investigating sociodemographic and death circumstances, data analysis was conducted in SPP through descriptive statistics and exploratory analysis of DBZD and NPS differences.	Analysis revealed that in 2012 majority of NPS-related deaths were DBZD deaths (24 out of 36) with phenazepam accounting for 23 deaths, and etizolam accounting for one death.	28/10/2023-25/11/2023	Yes
Parks C, McKeown D, Torrance HJ. A review of ethylphenidate in deaths in east and west Scotland. Forensic Science International. 2015;257:203-8.	19 cases of ethylphenidate related deaths in east/west of Scotland.	etizolam, gabapentinoids (pregabalin)	Observational, case series.	Investigation of post-mortem cases involving the use of ethylphenidate in East and West Scotland.	Retrospective case collection utilising in house database of unexpected/sudden/unexplained ethylphenidate deaths between July 2013-December 2014 in Scotland. Drug presence was confirmed using liquid chromatography-tandem mass spectrometry. Sociodemographic, death circumstances, pathologies, toxicology, adverse reactions and injection sites were presented.	Etizolam detected in 2 cases, pregabalin detected in 2 cases. Multidrug toxicity was the sole contributing factor to the cause of death in 10 cases.	30/10/2023-30/11/2023	Yes
Rahman A, Kane J, Montastruc F, Renoux C. Trends in new prescription of gabapentinoids and of coprescription with opioids in the 4 nations of the UK, 1993–2017. British Journal of Clinical Pharmacology. 2021;87(8):3349-53.	Cohort of 12 512 468 NHS patients in the UK registered at least 1 day between 1993-1997.	gabapentinoids (gabapentin and pregabalin)	Observational, cohort study.	Investigation of the annual rate of patients newly prescribed gabapentinoids in four UK nations (England, NI, Scotland, and Wales) and investigation of the proportion of patients prescribed opioids.	Retrospective cohort study utilised data from clinical practice research data link of electronic medical records from UK (11% in Scotland). To identify new gabapentinoids patients, participants were excluded if they had gabapentinoids prescription prior to cohort entry. The crude annual rates and 95% CI were estimated, poison regression models were conducted to estimate the rate ratio (RR) betwee…	The annual rate of patients newly prescribed gabapentin in Scotland gradually increased for most of the study period and plateaued between 2015 to 2017. Between 2007 and 2017 gabapentin rates increased from 369 to 742 per 100 000 PY (RR: 2.25; 95% CI: 2.21-2.28). The rate of concomitant opioid prescription changed proportionally with gabapentin prescriptions in Scotland. The annual proportion of …	28/10/2023-29/11/2023	Yes
Schofield J, Steven D, Foster R, Matheson C, Baldacchino A, McAuley A, Parkes T. Quantifying prescribed high dose opioids in the community and risk of overdose. BMC public health. 2021;21:1-11.	46 GP practices in NHS, Fife, Scotland	gabapentinoids	Observational, analytical cross-sectional study.	Analysis of prescribing trends of strong opioids and their comorbidities and investigation of overdose risk factors among patients prescribed strong opioids and factors associated with strong dosage in regional health authority in Scotland.	Observational cross-sectional analysis using data from GP practices, practices identified patients with at least one strong opioid prescription in the past 6 months (alone or with gabapentinoids, benzodiazepines, z-drugs) and their characteristics (e.g. overdose risk factors). Descriptive statistics were used to analyse risk factors for strong opioid prescriptions, linear regression and logistic …	Out of 341 240 patients, 12.4% were prescribed opioids, with 1/3 of them receiving strong opioids. Strong opioids were frequently prescribed in combination with other medications. The combination of strong opioids and gabapentinoids occurred in 9.36% of cases. Strong opioids in combination with benzodiazepines, z-drugs, gabapentinoids occurred in 2.62% of cases.	27/10/2023-29/11/2023	Yes
Torrance N, Veluchamy A, Zhou Y, Fletcher EH, Moir E, Hebert HL, et al. Trends in gabapentinoid prescribing, co-prescribing of opioids and benzodiazepines, and associated deaths in Scotland. British journal of anaesthesia. 2020;125(2):159-67.	N/A	gabapentinoids (gabapentin and pregabalin)	Observational, analytical cross-sectional study.	Investigation of the increase in prescribing of gabapentinoids in Scotland and its association with sociodemographic factors, co-prescriptions, and mortality, including DRDs.	Observational cross-sectional analysis using data from the Information Service Division Scotland. Analysis of prescribing trends, sociodemographic and mortality trends using data from the Health Informatics Centre, Dundee. Gabapentinoids deaths were analysed using NRS and Tayside Drug Death Data base. Descriptive analyses were used to examine gabapentinoids prescribing trends between 2006-2016 ac…	Gabapentin prescriptions increased in all areas from 2006 to 2016; In Scotland prescription increased from 16481 to 65241, In Tayside from 16481 to 57472, In Fife from 20465 in 2010 to 65241 in 2016. In Tayside and Fife, in 2016, 29111 (3.7%) of NHS patients were prescribed gabapentinoids (73.2% recurrent users, mean age was 58.1, 62.8% females, 24.6% lived in deprivation). 60% of this sample rec…	27/10/2023-20/11/2023	Yes
Tweed EJ, Miller RG, Schofield J, Barnsdale L, Matheson C. Why are drug-related deaths among women increasing in Scotland? A mixed-methods analysis of possible explanations. Drugs: Education, Prevention and Policy. 2022;29(1):62-75.	N/A	gabapentinoids (gabapentin and pregabalin)	Mixed Method Study.	Investigation of the increase in women DRDs in Scotland.	Mixed-method investigation into the causes of the increase in women DRDs in Scotland. Three methodological strands were included: comprehensive analysis of routine data, secondary analysis of surveys with individuals using needle exchange programmes, thematic analysis of interviews with professional stakeholders recruited from the Partnership for Action on Drugs in Scotland Harm Reduction Group, …	Found increase in attendance to treatment initiation meeting for gabapentinoids misuse support for males and females (higher increase rate for males). NRS data analysis revealed that gabapentinoids related deaths were increasing for both males and females, however the spike was much higher for men. ONS data showed smaller gender gap, where prescription gabapentinoids were included in the deaths. …	28/10/2023-21/11/2023	Yes
van Amsterdam J, van den Brink W, Pierce M. Explaining the differences in opioid overdose deaths between Scotland and England/Wales: implications for European opioid policies. European Addiction Research. 2021;27(6):399-412.	14 Studies	etizolam, gabapentinoids	Systematic review.	Investigation of the increase in opioid Related Deaths observed in Scotland, with comparison to opioid Related Deaths in England.	A systematic literature review conducted according to PRISMA guidelines. In addition to primary search on PubMed and PsycINFO, non-peer-reviewed reports on nationwide statistical data were retrieved via Google and Google Scholar and analysed to quantify differences in ORD drivers in Scotland and England/Wales. The search was limited to articles published from 2010 to 2020. 348 studies were retrie…	Black market was found the most common source of etizolam/gabapentinoids in Scotland. NRS review data showed that in 2018 DBZD (mainly etizolam) were found implicated in 67% of all DRDs in Scotland, and in 78% in all ORDs in Scotland. In 2018 gabapentinoids were found implicated in 31% of all DRDs in Scotland, and in 36% of all ORDs in Scotland. Combination of heroin/gabapentinoids was very commo…	28/10/2023-21/11/2023	Yes
